# Supplementary material for: Comprehensive Analysis of the Transcriptome-Wide m6A Methylome of Heart via MeRIP After Birth: Day 0 vs. Day 7
Source: Front Cardiovasc Med. 2021 Mar 22;8:633631. doi: 10.3389/fcvm.2021.633631 (PMC8019948; doi:10.3389/fcvm.2021.633631)
Supplement: Supplementary Table 1 — List of utilized primers for qRT-PCR. [file Data_Sheet_1.xlsx]

## Sheet: Supplementary Table 1
Supplementary Table 1. List of utilized primers for qRT-PCR.
Gene	Specie	Forward primer	Reverse primer
Ank2	Rat	TGGTTTTACTCCACTGCACATT	GCCAGACTCTGTTATAGCTTGG
Cmya5	Rat	ACCAAGCAGGAGTGTATCGTC	CATATTCCCGAGGTCTGACTTTC
Dhcr24	Rat	CTCTGGGTGCGAGTGAAGG	TTCCCGGACCTGTTTCTGGAT
Fbxo32	Rat	CAGCTTCGTGAGCGACCTC	GGCAGTCGAGAAGTCCAGTC
Plin4	Rat	GTGTCCACCAACTCACAGATG	GGACCATTCCTTTTGCAGCAT
Junb	Rat	TCACGACGACTCTTACGCAG	CCTTGAGACCCCGATAGGGA
Pfkfb2	Rat	CGCCTCAAATCTGCGAAGG	ACAATGAGTGTTGGGGAGTTG
Nacad	Rat	ATGTCGAAACTGGGCTTACG	CTGCTGCTTTGTGTACTTGC
Slc7a5	Rat	GCCCTCCTCACAGTACATCG	ACACGGGTAGCAGCCTTCA
Slc16a3	Rat	TTGGCTGTTTCATCATCACG	GCGGTTCACACACATACTGC
Medag	Rat	GGCCTTGTGCGCCTAGAAG	TGCTCAGTATCGTTTCCCTGTA
Col12a1	Rat	AAGTTGACCCACCTTCCGAC	GGTCCACTGTTATTCTGTAACCC
Mrc2	Rat	TCTCCCGGAACCGACTCTTC	GGTCGAGCACATAGGTCTTCT
Plvap	Rat	GCTGGTACTACCTGCGCTATT	CCTGTGAGGCAGATAGTCCA
Irx2	Rat	GCACACCACCGGAATGACT	GTCCCGCGTAGCGTTCTTAC
Mcm5	Rat	CAGAGGCGATTCAAGGAGTTC	CGATCCAGTATTCACCCAGGT
Maf	Rat	GGAGACCGACCGCATCATC	TCATCCAGTAGTAGTCTTCCAGG
FTO	Rat	AGCAGAGCAGCCTACAACGTG	ACTCGTCATCGCTTTCATCC
METTL3	Rat	ATGTGCAGCCCAACTGGATT	CTGTGCTTAAACCGGGCAAC
METTL14	Rat	GCAGAAACCTACGCGTCCTA	CACCACGGTCAGACTTGGAT
WTAP	Rat	CTCGCCTCGTCTCTTCTGG	CATCTTGTACCCCGAGACGC
ALKBH5	Rat	ACGGCCTCAGGACATCAAAG	AAGCATAGCTGGGTGGCAAT
GAPDH	Rat	AGGTCGGTGTGAACGGATTTG	TGTAGACCATGTAGTTGAGGTCA

## Sheet: Supplementary Table 2
Supplementary Table 2. Most relevant networks of hyper- or hypo-methylated peaks.
hypermethylated Network List
#	Network	GO processes	Total nodes	Seed nodes	Pathways	p-Value	zScore	gScore
1	MURC, JWA, MRRF, TOMM5 (rodent), NP60	non-canonical Wnt signaling pathway (22.4%; 1.983e-13), canonical Wnt signaling pathway (18.4%; 1.261e-11), cell surface receptor signaling pathway involved in cell-cell signaling (26.5%; 4.141e-10), cell-cell signaling by wnt (24.5%; 4.440e-10), Wnt signaling pathway (24.5%; 4.440e-10)	50	25	1	1.26e-77	214.14	215.39
2	Rab-35, ZNF481, CHAC2, WW45, Frizzled	regulation of cell differentiation (45.8%; 6.050e-09), meiotic sister chromatid segregation (8.3%; 1.531e-08), meiotic sister chromatid cohesion (8.3%; 1.531e-08), regulation of mitotic cell cycle (27.1%; 3.466e-08), meiosis II cell cycle process (8.3%; 4.653e-08)	50	17	0	3.74e-49	145.58	145.58
3	ARGBP2, TMEM57, Arl16, PPP1R3D, ARMCX3	cellular response to endogenous stimulus (46.5%; 1.393e-10), cellular response to organic cyclic compound (34.9%; 3.092e-10), cellular response to oxygen-containing compound (44.2%; 4.630e-10), response to endogenous stimulus (48.8%; 1.634e-09), cellular response to nitrogen compound (34.9%; 3.727e-09)	50	14	0	3.34e-39	119.87	119.87
4	Connexin 43, COUP-TFII, LSD1, IBP, SOX13	cellular response to endogenous stimulus (71.4%; 4.692e-19), negative regulation of cellular metabolic process (82.9%; 1.174e-18), regulation of cell population proliferation (74.3%; 1.890e-18), negative regulation of biosynthetic process (71.4%; 2.150e-18), negative regulation of cellular macromolecule biosynthetic process (68.6%; 2.370e-18)	40	8	0	1.28e-21	77.53	77.53
5	HES1, COUP-TFII, CBP, GC1QBP, PLOD2	cellular response to organic substance (76.0%; 6.448e-21), regulation of developmental process (76.0%; 2.383e-20), response to organic substance (80.0%; 3.656e-19), regulation of cell differentiation (66.0%; 4.212e-19), cellular response to chemical stimulus (78.0%; 4.326e-19)	50	8	0	1.11e-20	68.45	68.45
6	SON, TMEM132D, RPRD1B, N4BP2, NANOG	negative regulation of cytokine secretion involved in immune response (20.0%; 2.243e-24), negative regulation of very-low-density lipoprotein particle remodeling (20.0%; 1.369e-22), regulation of intestinal cholesterol absorption (20.0%; 2.610e-22), regulation of very-low-density lipoprotein particle remodeling (20.0%; 4.777e-22), regulation of intestinal lipid absorption (20.0%; 4.777e-22)	50	7	0	3.21e-18	63.84	63.84
7	Myelin basic protein, CBP, FTO, RPRD1B, WW45	response to carbohydrate (26.8%; 5.954e-11), regulation of multicellular organismal development (56.1%; 1.147e-10), regulation of cell differentiation (53.7%; 1.255e-10), cellular response to organic cyclic compound (36.6%; 1.410e-10), regulation of cell cycle (43.9%; 1.479e-10)	50	7	1	8.35e-18	59.87	61.12
8	Ephrin-B, TIM, CENTG2, COUP-TF, RPRD1B	ephrin receptor signaling pathway (47.4%; 6.634e-32), cell morphogenesis involved in differentiation (57.9%; 2.378e-22), axon development (52.6%; 1.620e-21), axonogenesis (50.0%; 3.168e-21), transmembrane receptor protein tyrosine kinase signaling pathway (52.6%; 3.475e-21)	51	7	68	9.68e-18	59.28	144.28
9	NRF1, PARD3, NCX1, XIAP, EID1	osteoblast proliferation (22.2%; 3.251e-19), embryonic process involved in female pregnancy (22.2%; 1.679e-18), response to mineralocorticoid (30.6%; 3.131e-17), embryonic placenta development (30.6%; 5.942e-16), response to cAMP (33.3%; 6.812e-16)	51	6	0	1.5e-15	56.68	56.68
10	XIAP, FIC1, Caspase-3, Caspase-8, Caspase-6	response to organic cyclic compound (60.0%; 1.162e-12), adenylate cyclase-activating dopamine receptor signaling pathway (20.0%; 4.919e-12), response to lipid (56.7%; 6.079e-12), protein folding (33.3%; 7.534e-12), regulation of locomotion involved in locomotory behavior (16.7%; 1.487e-11)	50	2	51	7.2e-05	17.96	81.71
11	XIAP, IBP3, STAT1, H(,2)O + Glycyrrhizin + ATP = PO(,4)('3-) + Glycyrrhizin + ADP, TR-alpha	response to lipid (73.2%; 6.206e-25), response to organic cyclic compound (73.2%; 4.519e-24), response to drug (73.2%; 7.937e-24), regulation of apoptotic process (75.6%; 2.179e-23), regulation of programmed cell death (75.6%; 3.217e-23)	50	2	0	8.9e-05	17.02	17.02
hypomethylated Network List
#	Network	GO processes	Total nodes	Seed nodes	Pathways	p-Value	zScore	gScore
1	Dsh, MMP-2, G-protein alpha-q/11, LRP6, SFRP1	regulation of cell population proliferation (91.8%; 3.520e-39), tissue development (83.7%; 5.168e-31), regulation of Wnt signaling pathway (53.1%; 1.467e-30), epithelium development (71.4%; 4.944e-29), canonical Wnt signaling pathway (36.7%; 3.029e-28)	50	7	88	4.58e-09	13.89	123.89
2	SOX17, DOM3Z, PLEKHH3, KIAA1602, SLD5	G protein-coupled purinergic nucleotide receptor signaling pathway (10.4%; 4.422e-10), purinergic nucleotide receptor signaling pathway (10.4%; 1.211e-08), positive regulation of cytosolic calcium ion concentration (20.8%; 4.114e-08), activation of phospholipase C activity (10.4%; 7.781e-08), regulation of cytosolic calcium ion concentration (20.8%; 1.630e-07)	50	29	0	8.78e-55	59.69	59.69
3	SOX17, DNAJC8, SETD6, LRRC1, FUS2	positive regulation of synaptic transmission, cholinergic (8.7%; 4.940e-08), regulation of synaptic transmission, cholinergic (8.7%; 5.112e-07), myelination in peripheral nervous system (8.7%; 1.251e-06), peripheral nervous system axon ensheathment (8.7%; 1.251e-06), Schwann cell development (8.7%; 3.042e-06)	50	25	0	1.99e-45	51.93	51.93
4	SOX17, WISp39, SLC25A46, ZNF672, ANKRD47	detection of light stimulus involved in visual perception (12.8%; 4.136e-10), detection of light stimulus involved in sensory perception (12.8%; 4.136e-10), detection of visible light (12.8%; 4.569e-08), detection of light stimulus (12.8%; 1.592e-07), positive regulation of calcium ion transmembrane transporter activity (10.6%; 1.825e-07)	50	23	0	4.71e-41	48.25	48.25
5	PAK, Paralemmin, CLUAP1, THNSL1, SNRP116	platelet activation (18.8%; 4.623e-10), blood coagulation (22.9%; 6.747e-10), coagulation (22.9%; 7.271e-10), hemostasis (22.9%; 7.831e-10), wound healing (25.0%; 2.693e-08)	50	23	0	3.11e-40	46.75	46.75
6	Soluble calcium-activated nucleotidase 1, Btn2a2, FAM73B, LRP4, hnRNP U-like2	cAMP-mediated signaling (24.5%; 1.147e-13), cyclic-nucleotide-mediated signaling (24.5%; 9.111e-13), phospholipase C-activating G protein-coupled receptor signaling pathway (20.4%; 2.252e-12), second-messenger-mediated signaling (28.6%; 2.548e-12), negative regulation of cAMP-mediated signaling (14.3%; 3.415e-12)	50	23	0	3.11e-40	46.75	46.75
7	SOX17, DC2, POLR2D, FBXO34, SNAP45	neurotransmitter receptor transport, postsynaptic endosome to lysosome (11.4%; 2.356e-11), receptor diffusion trapping (11.4%; 7.962e-11), postsynaptic neurotransmitter receptor diffusion trapping (11.4%; 7.962e-11), neurotransmitter receptor diffusion trapping (11.4%; 7.962e-11), calcium ion transmembrane transport (22.7%; 8.513e-11)	50	21	0	5.1e-36	43.09	43.09
8	SOX17, E2F1, ATR, ATG9A, BLOS3	nucleotide-excision repair, DNA duplex unwinding (15.2%; 1.242e-12), global genome nucleotide-excision repair (15.2%; 2.537e-12), nucleotide-excision repair, preincision complex assembly (15.2%; 5.646e-12), cell cycle checkpoint (21.7%; 1.744e-10), nucleotide-excision repair (17.4%; 6.148e-10)	50	19	2	1.11e-31	38.94	41.44
9	SOX17, SPSB3, SLC22A17, FLJ11078, HISPPD2A	xenobiotic catabolic process (13.3%; 4.666e-12), glutathione metabolic process (15.6%; 3.633e-10), nitrobenzene metabolic process (8.9%; 4.144e-10), glutathione derivative metabolic process (11.1%; 1.075e-09), glutathione derivative biosynthetic process (11.1%; 1.075e-09)	50	20	0	7.83e-34	41.01	41.01
10	RPS6KC1, MCA2(p38), TIE, Dsk2 (ubiquilin-2), SOBP	non-canonical Wnt signaling pathway (21.3%; 4.543e-12), cell surface receptor signaling pathway involved in cell-cell signaling (29.8%; 1.540e-11), cell-cell signaling (42.6%; 2.632e-11), adenylate cyclase-activating dopamine receptor signaling pathway (12.8%; 8.731e-11), Wnt signaling pathway, calcium modulating pathway (14.9%; 8.958e-11)	50	20	0	1.3e-33	40.59	40.59
11	MALL, OBSCN, DNAJC18, SVEP1, Rab-3B	G protein-coupled serotonin receptor signaling pathway (15.2%; 2.137e-12), serotonin receptor signaling pathway (15.2%; 5.646e-12), regulation of dopamine uptake involved in synaptic transmission (10.9%; 1.831e-11), regulation of catecholamine uptake involved in synaptic transmission (10.9%; 1.831e-11), regulation of blood vessel diameter (21.7%; 1.744e-10)	50	19	1	1.11e-31	38.94	40.19
12	SOX17, SUOX, LSM12, SEC63, SETD6	mitochondrial ATP synthesis coupled proton transport (15.9%; 1.273e-13), energy coupled proton transport, down electrochemical gradient (15.9%; 7.362e-13), ATP synthesis coupled proton transport (15.9%; 7.362e-13), purine ribonucleoside triphosphate biosynthetic process (18.2%; 9.724e-13), cristae formation (15.9%; 1.073e-12)	50	19	0	6.8e-32	39.35	39.35
13	C16orf68, MRCK, ZHX3, M-RIP, SIPA1L3	regulation of cell division (23.4%; 9.940e-13), positive regulation of cell division (19.1%; 3.485e-12), wound healing (31.9%; 1.021e-11), Rho protein signal transduction (17.0%; 3.659e-11), positive regulation of cytokinesis (14.9%; 4.684e-11)	50	18	1	1.44e-29	36.86	38.11
14	GOLGB1, PODXL2, ZNF629, GPX3, ANKRD34	G protein-coupled receptor signaling pathway coupled to cGMP nucleotide second messenger (8.5%; 3.324e-08), negative regulation of cell maturation (8.5%; 2.060e-07), response to lipid hydroperoxide (6.4%; 6.310e-07), negative regulation of meiotic cell cycle process involved in oocyte maturation (6.4%; 1.236e-06), regulation of cAMP-mediated signaling (10.6%; 2.614e-06)	50	17	0	1.12e-27	35.16	35.16
15	PTCD1, TAB3, PRNPIP, SNX4, ASB2	electron transport coupled proton transport (6.2%; 4.493e-07), reduction of food intake in response to dietary excess (6.2%; 4.493e-07), energy coupled proton transmembrane transport, against electrochemical gradient (6.2%; 1.755e-06), mitochondrial electron transport, ubiquinol to cytochrome c (6.2%; 5.385e-06), synaptic vesicle coating (4.2%; 1.232e-05)	50	17	0	2.58e-27	34.43	34.43
16	SOX17, Whirlin, Phospho2, Pcdh12, FAM118B	regulation of locomotion involved in locomotory behavior (17.4%; 2.794e-18), protein folding (30.4%; 1.895e-15), cell volume homeostasis (17.4%; 1.133e-13), regulation of feeding behavior (17.4%; 8.913e-13), regulation of hormone metabolic process (17.4%; 9.598e-12)	50	16	0	5.59e-26	33.79	33.79
17	PTPN23, ZW10, ZNF689, ESCO1, WDR7	regulation of blood vessel diameter (19.1%; 4.837e-09), regulation of tube diameter (19.1%; 4.837e-09), regulation of tube size (19.1%; 5.139e-09), second-messenger-mediated signaling (23.4%; 5.998e-09), learning (19.1%; 7.119e-09)	50	16	0	8.44e-26	33.42	33.42
18	VPS13C, POLR2C, Tubulin beta 6, FLJ11806, LTBP2	glutathione derivative metabolic process (8.2%; 2.071e-07), glutathione derivative biosynthetic process (8.2%; 2.071e-07), regulation of action potential firing pattern (4.1%; 4.289e-06), relaxation of cardiac muscle (6.1%; 1.115e-05), regulation of gastric emptying (4.1%; 1.285e-05)	50	15	0	1.29e-23	30.97	30.97
19	POC5, FRMD8, LRRC33, TMEM194B, Histone H2BO	regulation of phosphatidylinositol dephosphorylation (8.7%; 2.711e-09), adenylate cyclase-inhibiting G protein-coupled acetylcholine receptor signaling pathway (8.7%; 9.192e-09), drug transport (17.4%; 1.062e-08), gastric acid secretion (8.7%; 3.042e-08), dopamine transport (8.7%; 3.906e-08)	50	15	0	1.29e-23	30.97	30.97
20	Desmuslin, CGRRF1, GALNTL4, TBCC, Ttc15	endoplasmic reticulum to Golgi vesicle-mediated transport (26.9%; 2.136e-16), actin filament capping (15.4%; 2.347e-13), negative regulation of actin filament depolymerization (15.4%; 6.836e-13), Golgi vesicle transport (26.9%; 7.841e-13), regulation of actin filament depolymerization (15.4%; 7.778e-12)	53	15	1	5.2e-23	29.71	30.96
21	RAVER1, MLKL, Krm1, KIAA0427, Tat-SF1	rhythmic synaptic transmission (8.5%; 1.912e-08), calcium ion transport (17.0%; 7.168e-07), cellular response to insulin-like growth factor stimulus (8.5%; 8.956e-07), membrane depolarization during bundle of His cell action potential (6.4%; 9.001e-07), calcium ion transmembrane transport (14.9%; 1.322e-06)	50	15	0	2.64e-23	30.32	30.32
22	CKLFSF8, LRRFIP1, Carmil, ZCCHC24, GRINA	negative regulation of inflammatory response to antigenic stimulus (10.4%; 6.635e-09), positive regulation of gamma-aminobutyric acid secretion (8.3%; 1.531e-08), bombesin receptor signaling pathway (6.2%; 8.057e-08), regulation of gamma-aminobutyric acid secretion (8.3%; 1.106e-07), regulation of cellular amine metabolic process (12.5%; 2.194e-07)	50	14	0	1.2e-21	28.87	28.87
23	ZNF275, MICAL3, H1FX, ANKS6, ASB8	neuropeptide signaling pathway (22.9%; 6.995e-15), adenylate cyclase-modulating G protein-coupled receptor signaling pathway (27.1%; 8.450e-14), G protein-coupled receptor signaling pathway, coupled to cyclic nucleotide second messenger (27.1%; 3.161e-13), regulation of cytosolic calcium ion concentration (29.2%; 3.889e-12), galanin-activated signaling pathway (8.3%; 1.553e-11)	50	14	0	1.2e-21	28.87	28.87
24	FAM173A, Tetranectin, VPS37A, APBA2BP, C2orf18	serotonin receptor signaling pathway (19.1%; 4.529e-16), G protein-coupled serotonin receptor signaling pathway (17.0%; 1.932e-14), cellular response to dopamine (19.1%; 7.917e-12), response to dopamine (19.1%; 8.448e-12), regulation of neurotransmitter transport (23.4%; 1.317e-11)	50	13	0	7.45e-20	27.07	27.07
25	FIT1, MYR8, ZNF324, HSDL1, Dnajb3	regulation of cytosolic calcium ion concentration (26.0%; 1.150e-10), cellular calcium ion homeostasis (28.0%; 2.232e-10), cellular metal ion homeostasis (30.0%; 3.255e-10), calcium ion homeostasis (28.0%; 3.470e-10), cellular divalent inorganic cation homeostasis (28.0%; 4.338e-10)	50	13	0	1.38e-19	26.49	26.49
26	GDPD5, PFD6, C3aR, PTPDC1, C1orf198	regulation of complement activation (25.6%; 7.256e-15), positive regulation of immune response (46.2%; 2.600e-14), regulation of humoral immune response (25.6%; 7.384e-14), activation of immune response (38.5%; 2.015e-13), adaptive immune response based on somatic recombination of immune receptors built from immunoglobulin superfamily domains (30.8%; 1.390e-12)	54	9	4	2.59e-12	18	23
27	CCDC77, BCAM, MPP8, ZnT6, ARL8A	cyclic nucleotide catabolic process (12.2%; 7.428e-13), mitotic chromosome condensation (12.2%; 6.002e-12), cAMP catabolic process (10.2%; 4.130e-11), purine ribonucleotide catabolic process (12.2%; 1.603e-10), ribonucleotide catabolic process (12.2%; 1.892e-10)	50	11	0	4.1e-16	22.83	22.83
28	OR2S2, RHBDL3, NAG6, VSTM4, GATA-1	regulation of calcium ion transmembrane transport via high voltage-gated calcium channel (22.0%; 9.711e-24), cardiac conduction (30.0%; 8.431e-23), calcium ion transmembrane transport via high voltage-gated calcium channel (18.0%; 9.409e-23), membrane depolarization during AV node cell action potential (18.0%; 8.536e-22), inorganic cation transmembrane transport (46.0%; 1.141e-21)	50	8	0	4.79e-11	16.86	16.86
29	INAFM1, MAST3, DKFZP434B0335, LOC100131244, SV2A	detection of stimulus involved in sensory perception (77.6%; 3.635e-44), detection of chemical stimulus involved in sensory perception of smell (71.4%; 2.030e-42), detection of chemical stimulus involved in sensory perception (71.4%; 5.004e-41), detection of stimulus (77.6%; 4.255e-40), detection of chemical stimulus (71.4%; 5.684e-40)	50	5	0	3.9e-06	9.89	9.89
30	MUM1L1, GATA-1, OR52L1, OR51E1, OR52N1	detection of chemical stimulus involved in sensory perception of smell (91.8%; 3.550e-64), detection of chemical stimulus involved in sensory perception (91.8%; 2.344e-62), detection of chemical stimulus (91.8%; 5.628e-61), detection of stimulus involved in sensory perception (91.8%; 3.682e-59), sensory perception of smell (91.8%; 5.479e-59)	50	2	0	0.0239	3.62	3.62

## Sheet: Supplementary Table 3
Supplementary Table 3. Most relevant networks of m6A-modified genes.
#	Network	GO processes	Total nodes	Seed nodes	Pathways	p-Value	zScore	gScore
1	WNT, Frizzled, SKIP (SPHK1 interacting protein), SOX9, SFRP1	canonical Wnt signaling pathway (50.0%; 1.559e-41), cell-cell signaling by wnt (56.2%; 9.851e-33), Wnt signaling pathway (56.2%; 9.851e-33), regulation of Wnt signaling pathway (56.2%; 1.219e-32), regulation of canonical Wnt signaling pathway (52.1%; 5.468e-32)	50	6	391	5.89e-13	34.81	523.56
2	BMP7, HMGCS1, SLC16A3, PRC (PGC-1 related), AKAP5	cardiac muscle tissue development (46.7%; 6.806e-28), striated muscle tissue development (48.9%; 5.353e-25), muscle tissue development (48.9%; 1.518e-24), cardiac chamber morphogenesis (37.8%; 9.196e-24), heart development (53.3%; 1.474e-22)	50	7	122	2.1e-15	40.64	193.14
3	IRX2, MAP-1B, A430033K04Rik, BORA, Neuronatin	positive regulation of neuron projection arborization (10.0%; 2.828e-11), regulation of neuron projection arborization (10.0%; 1.550e-10), cell surface receptor signaling pathway (52.0%; 1.773e-10), planar cell polarity pathway involved in neural tube closure (10.0%; 4.106e-10), canonical Wnt signaling pathway (16.0%; 5.792e-10)	50	16	0	4.61e-40	93.12	93.12
4	CITED4, GALNTL4, SSTR3, HFE2, CABC1	regulation of cytosolic calcium ion concentration (38.8%; 1.119e-18), inorganic ion homeostasis (46.9%; 4.531e-18), G protein-coupled receptor signaling pathway, coupled to cyclic nucleotide second messenger (32.7%; 1.915e-17), ion homeostasis (46.9%; 2.480e-17), cellular calcium ion homeostasis (38.8%; 1.356e-16)	50	15	0	3.96e-37	87.29	87.29
5	N28178, RHBDL3, MALL, SCN4A(SkM1), MICAL3	SRP-dependent cotranslational protein targeting to membrane (21.7%; 7.542e-15), cotranslational protein targeting to membrane (21.7%; 1.108e-14), viral transcription (21.7%; 3.824e-14), protein targeting to ER (21.7%; 6.216e-14), establishment of protein localization to endoplasmic reticulum (21.7%; 9.153e-14)	50	15	0	5.65e-37	86.41	86.41
6	TMCC2, Rab-3B, Vasohibin 2, MURC, MLKL	viral transcription (26.5%; 2.701e-19), viral gene expression (26.5%; 1.862e-18), tRNA-containing ribonucleoprotein complex export from nucleus (16.3%; 7.425e-15), tRNA export from nucleus (16.3%; 7.425e-15), tRNA transport (16.3%; 1.826e-14)	50	13	0	2.9e-31	74.87	74.87
7	HYPE, Pigyl, DACT3, CRIM1, NUMBL	ionotropic glutamate receptor signaling pathway (18.0%; 8.686e-17), regulation of glutamate receptor signaling pathway (22.0%; 2.488e-16), glutamate receptor signaling pathway (20.0%; 2.720e-16), regulation of neurotransmitter receptor activity (22.0%; 1.670e-15), regulation of cation channel activity (26.0%; 3.457e-14)	50	13	0	2.9e-31	74.87	74.87
8	WNT4, PI3K reg class IA (p55-gamma), TGF-beta 2, MCM5, NF-AT	regulation of localization (79.6%; 1.417e-21), tube development (55.1%; 1.259e-20), tube morphogenesis (49.0%; 6.826e-20), anatomical structure formation involved in morphogenesis (51.0%; 1.817e-18), positive regulation of cellular process (91.8%; 3.839e-18)	50	10	11	4.72e-23	57.55	71.3
9	SR-BI, C/EBP, SFRP1, LPP3, LIPIN1	regulation of myeloid cell differentiation (32.7%; 1.951e-16), regulation of multicellular organismal process (73.5%; 5.673e-16), regulation of megakaryocyte differentiation (20.4%; 3.422e-15), chromatin organization (38.8%; 5.993e-15), chromosome organization (44.9%; 6.820e-15)	50	12	0	1.35e-28	69.8	69.8
10	Collagen XII, Ephrin-B3, WSB1, INTS2, Cathepsin Z	viral transcription (22.0%; 1.670e-15), viral gene expression (22.0%; 8.388e-15), cell morphogenesis involved in differentiation (32.0%; 1.358e-11), SRP-dependent cotranslational protein targeting to membrane (16.0%; 5.720e-11), cotranslational protein targeting to membrane (16.0%; 7.744e-11)	50	11	0	7.58e-26	63.97	63.97
11	MALT1, IGF2BP3, Vitronectin, PI3K reg class IA, CUTL2	regulation of cell adhesion (51.0%; 1.073e-20), regulation of kinase activity (51.0%; 3.846e-19), transmembrane receptor protein tyrosine kinase signaling pathway (40.8%; 2.162e-18), regulation of transferase activity (51.0%; 6.472e-18), phosphorylation (53.1%; 2.385e-17)	50	11	0	9.71e-26	63.32	63.32
12	DOM3Z, MID1IP1, MAP1S, Pcdh12, C7orf50	viral transcription (45.7%; 1.383e-36), viral gene expression (45.7%; 3.575e-35), SRP-dependent cotranslational protein targeting to membrane (41.3%; 1.616e-33), cotranslational protein targeting to membrane (41.3%; 3.504e-33), protein targeting to ER (41.3%; 1.105e-31)	50	10	0	3.01e-23	58.74	58.74
13	IL-12RB2, AKAP5, LAMB3, GABARAPL1, ANKRD42	negative regulation of nervous system process (18.0%; 1.777e-15), cardiac conduction (20.0%; 1.312e-13), multicellular organismal signaling (22.0%; 4.639e-13), regulation of heart contraction (24.0%; 1.263e-11), regulation of system process (34.0%; 1.264e-11)	50	10	0	3.78e-23	58.14	58.14
14	CUTL2, RELL1, SFRP1, ROR1, PLEKHF1	viral transcription (18.4%; 3.890e-12), canonical Wnt signaling pathway (18.4%; 1.261e-11), viral gene expression (18.4%; 1.434e-11), regulation of animal organ morphogenesis (22.4%; 4.609e-10), presynapse organization (12.2%; 4.678e-10)	50	10	0	4.72e-23	57.55	57.55
15	Tetranectin, HMGN3, LRFN4, GIMAP4, Unc-119	regulation of circadian sleep/wake cycle, wakefulness (12.5%; 4.226e-13), circadian sleep/wake cycle process (10.4%; 2.287e-11), phospholipase C-activating G protein-coupled receptor signaling pathway (18.8%; 6.607e-11), regulation of behavior (18.8%; 8.117e-11), circadian sleep/wake cycle (10.4%; 8.630e-11)	50	9	1	2.02e-20	51.78	53.03
16	SLC7A5, ZNF288, SLC21A2, LPAR3, AKAP5	positive regulation of cytosolic calcium ion concentration (30.4%; 2.743e-13), phospholipase C-activating G protein-coupled receptor signaling pathway (21.7%; 1.138e-12), regulation of cytosolic calcium ion concentration (30.4%; 2.021e-12), positive regulation of molecular function (52.2%; 4.552e-12), positive regulation of Rho protein signal transduction (15.2%; 1.322e-11)	50	8	0	6.35e-18	46.48	46.48
17	Zac1, NCX1, DACT3, Ankyrin-B, cKrox	response to reactive oxygen species (37.0%; 7.417e-19), positive regulation of transcription, DNA-templated (58.7%; 4.763e-17), positive regulation of nucleic acid-templated transcription (58.7%; 1.375e-16), positive regulation of RNA biosynthetic process (58.7%; 1.390e-16), response to endogenous stimulus (63.0%; 1.423e-16)	50	8	0	6.35e-18	46.48	46.48
18	Ankyrin-B, AGS8, DAN, PRKRIP1, GATA-1	muscle system process (34.7%; 4.978e-17), muscle contraction (28.6%; 2.008e-14), regulation of system process (38.8%; 4.831e-14), positive regulation of voltage-gated calcium channel activity (14.3%; 5.241e-14), positive regulation of high voltage-gated calcium channel activity (12.2%; 1.036e-13)	50	8	0	6.35e-18	46.48	46.48
19	FBXO8, KLF2, SOX9, BAG-3, PLXDC2	positive regulation of transcription, DNA-templated (75.0%; 5.575e-28), tube development (66.7%; 5.858e-28), positive regulation of nucleic acid-templated transcription (75.0%; 2.426e-27), positive regulation of RNA biosynthetic process (75.0%; 2.465e-27), tube morphogenesis (60.4%; 2.548e-27)	50	8	0	7.56e-18	46	46
20	FZD1, DHC24, SORBS1, Bak, GATA-1	canonical Wnt signaling pathway (30.0%; 3.879e-22), tissue development (68.0%; 8.696e-21), tube development (54.0%; 2.580e-20), positive regulation of developmental process (60.0%; 1.073e-18), anatomical structure morphogenesis (68.0%; 1.164e-18)	50	8	0	7.56e-18	46	46
21	MYR8, Semaphorin 6B, SLC6A17, GATA-1, RPB10	cellular calcium ion homeostasis (54.2%; 5.534e-27), calcium ion homeostasis (54.2%; 1.324e-26), cellular divalent inorganic cation homeostasis (54.2%; 2.059e-26), divalent inorganic cation homeostasis (54.2%; 6.721e-26), multicellular organismal signaling (37.5%; 2.259e-25)	50	6	0	4.53e-13	35.55	35.55
22	ACKR3, KLF2, C/EBPbeta, C/EBP, ZNF288	tube development (60.9%; 5.343e-23), response to endogenous stimulus (73.9%; 1.113e-22), regulation of cell population proliferation (71.7%; 2.846e-22), cellular response to endogenous stimulus (67.4%; 4.101e-22), response to organic cyclic compound (65.2%; 9.369e-22)	50	6	0	5.17e-13	35.18	35.18
23	Ephrin-B, Vitronectin, Mxra8, Ephrin-B3, ACKR3	enzyme linked receptor protein signaling pathway (63.3%; 2.330e-30), tube morphogenesis (61.2%; 1.811e-28), anatomical structure morphogenesis (81.6%; 7.207e-27), positive regulation of phosphorus metabolic process (67.3%; 2.285e-26), positive regulation of phosphate metabolic process (67.3%; 2.285e-26)	50	5	2	1.53e-10	28.69	31.19
24	ENDO180, ARGBP2, GRIK5, GATA-1, L-Alanine + L-Leucine = L-Alanine + L-Leucine	localization within membrane (29.4%; 4.440e-14), synaptic transmission, glutamatergic (23.5%; 1.592e-13), protein localization to membrane (38.2%; 6.961e-12), synaptic signaling (38.2%; 1.792e-11), modulation of chemical synaptic transmission (38.2%; 2.564e-11)	50	5	0	9.91e-11	29.92	29.92
25	UFO, AGS8, PI3K reg class IA (p55-gamma), HYPE, G-protein alpha-i1	response to endogenous stimulus (72.9%; 5.609e-23), response to oxygen-containing compound (72.9%; 9.516e-22), positive regulation of metabolic process (85.4%; 1.173e-20), response to organic substance (83.3%; 2.097e-20), response to hormone (60.4%; 2.391e-20)	50	5	0	1.38e-10	28.98	28.98
26	SOX9, PI3K reg class IA (p55-gamma), Zac1, C/EBPbeta, ACKR3	positive regulation of transcription, DNA-templated (71.4%; 5.037e-26), positive regulation of nitrogen compound metabolic process (87.8%; 7.484e-26), positive regulation of nucleic acid-templated transcription (71.4%; 2.083e-25), positive regulation of RNA biosynthetic process (71.4%; 2.116e-25), positive regulation of cellular biosynthetic process (75.5%; 6.479e-25)	50	5	0	1.53e-10	28.69	28.69
27	C/EBPbeta, TRAF2, CACNA1C, UBB, c-Raf-1	cellular response to calcium ion (42.0%; 6.339e-34), response to radiation (60.0%; 8.025e-32), response to mechanical stimulus (52.0%; 5.566e-31), cellular response to metal ion (48.0%; 1.186e-30), cellular response to inorganic substance (50.0%; 1.001e-29)	50	4	2	1.68e-08	24.45	26.95
28	BAG-3, NF-AT, DDX51, C/EBP, C/EBPalpha	positive regulation of transcription, DNA-templated (71.4%; 5.037e-26), positive regulation of macromolecule biosynthetic process (75.5%; 8.234e-26), positive regulation of nucleic acid-templated transcription (71.4%; 2.083e-25), positive regulation of RNA biosynthetic process (71.4%; 2.116e-25), positive regulation of transcription by RNA polymerase II (65.3%; 4.897e-25)	50	4	0	2.83e-08	22.92	22.92
29	ZNF667, MAFbx, C/EBP, p21, alpha-2/beta-1 integrin	positive regulation of cellular biosynthetic process (59.6%; 5.615e-15), positive regulation of biosynthetic process (59.6%; 8.764e-15), positive regulation of macromolecule biosynthetic process (57.4%; 1.450e-14), regulation of gene expression (80.9%; 1.776e-14), positive regulation of gene expression (61.7%; 2.494e-14)	50	3	0	4.09e-06	17.14	17.14
30	ISPD, c-Maf, GATA-3, p120GAP, DLX5	tube morphogenesis (60.4%; 2.548e-27), anatomical structure formation involved in morphogenesis (64.6%; 6.314e-27), circulatory system development (64.6%; 1.582e-26), anatomical structure morphogenesis (81.2%; 4.415e-26), regulation of developmental process (85.4%; 1.504e-25)	50	2	0	0.000431	11.37	11.37

## Sheet: Supplementary Table4
Supplementary table 4: The change of m6A and expression about miRNAs’ targets in our data.
miRNA	Target	7d verse 0d (m6A) Log2(FC)	7d verse 0d (Expression) Log2(FC)	PMID	Trend
miR-143-3p	Ctnnd1	0.301 (Hyper)	-0.345079995402572 (Down)	32839503	Consistent
miR-17-3p	TIMP3	-2.55 (Hypo)	0.312847626231951 (Up)	28255358	Consistent
miR-222-3p	Hipk1	0.865 (Hyper)	0.286478963516474 (Up)	25863248	Consistent
miR-222-3p	Hmbox1	-0.774 (Hypo)	0.0258354471208272 (Up)	25863248	Consistent
miR-294	Wee1	-2.07 (Hypo)	-0.212087490697873 (Down)	30964391	Inconsistent
miR-31a-5p	RhoBTB1	-1.8 (Hypo)	0.815066878695768 (Up)	29053138	Consistent
miR-370	PLIN5	-0.243 (Hypo)	0.932956162502269 (Up)	30856533	Consistent
miR-374	SP1	-0.156 (Hypo)	0.404489509109501 (Up)	29689553	Consistent
miR-410-5p, miR-495	Cited2	-0.202 (Hypo)	0.86842230208906 (Up)	26240138	Consistent
miR-499-5p	Sox6	-0.673 (Hypo)	0.335148611250659 (Up)	24040263	Consistent
miR-34a	Bcl2	-2.3 (Hypo)	-0.703510672715665 (Down)	26082557	Consistent
